# Supplementary material for: Comprehensive transcriptome analysis of mouse embryonic stem cell adipogenesis unravels new processes of adipocyte development
Source: Genome Biol. 2010 Aug 3;11(8):R80. doi: 10.1186/gb-2010-11-8-r80 (PMC2945782; doi:10.1186/gb-2010-11-8-r80)
Supplement: Additional file 1 — Hierarchical clustering of mESC adipogenesis-associated-genes into five expression clusters. Genes that were expressed at significantly different levels in CD2314-treated embryonic stem cells compared to untreated, BIO- and CD2314+Bio-treated cells at day 6, day 11, or both time points were selected and organized into five expression clusters, depicted as Heatmapper pictures here. Clusters 1 and 3 contain the genes that are upregulated by CD2314 at day 6 and day 11, respectively. Clusters 2 and 4 contain the genes that are downregulated by CD2314 at day 6 and day 11, respectively. Cluster 5 contains the genes that are upregulated by CD2314 at both day 6 and day 11. [file gb-2010-11-8-r80-S1.XLS]

## Sheet: Cluster 1 - Up day 6
	Figure S1, Billon et al.
	Cluster 1
	1415806_at
	1416053_at
	1416072_at
	1416129_at
	1416158_at
	1416159_at
	1416160_at
	1416168_at
	1416211_a_at
	1416342_at
	1416368_at
	1416416_x_at
	1416619_at
	1416645_a_at
	1416646_at
	1416693_at
	1416846_a_at
	1417027_at
	1417028_a_at
	1417129_a_at
	1417307_at
	1417486_at
	1417498_at
	1417500_a_at
	1417595_at
	1417839_at
	1417862_at
	1417937_at
	1418030_at
	1418090_at
	1418157_at
	1418210_at
	1418489_a_at
	1418601_at
	1418626_a_at
	1418723_at
	1418788_at
	1418926_at
	1418963_at
	1418966_a_at
	1419095_a_at
	1419232_a_at
	1419233_x_at
	1419247_at
	1419248_at
	1419271_at
	1419276_at
	1419301_at
	1419358_at
	1419417_at
	1419533_at
	1419542_at
	1419549_at
	1419577_at
	1419589_at
	1419602_at
	1420362_a_at
	1420484_a_at
	1420568_at
	1420603_s_at
	1420838_at
	1420860_at
	1421141_a_at
	1421182_at
	1421612_a_at
	1421633_a_at
	1422473_at
	1423023_at
	1423146_at
	1423166_at
	1423213_at
	1423269_a_at
	1423377_at
	1423484_at
	1423854_a_at
	1424150_at
	1424263_at
	1425108_a_at
	1425310_a_at
	1425383_a_at
	1425582_a_at
	1425801_x_at
	1425918_at
	1425995_s_at
	1426004_a_at
	1426208_x_at
	1426225_at
	1426284_at
	1426294_at
	1426295_at
	1426300_at
	1426301_at
	1426314_at
	1426621_a_at
	1426887_at
	1427680_a_at
	1427883_a_at
	1427884_at
	1428074_at
	1428079_at
	1428136_at
	1428381_a_at
	1428392_at
	1428433_at
	1428516_a_at
	1428646_at
	1428647_at
	1428694_at
	1428789_at
	1429459_at
	1429719_at
	1430392_at
	1430637_at
	1431088_at
	1432331_a_at
	1432825_at
	1433428_x_at
	1433741_at
	1433899_x_at
	1434028_at
	1434594_at
	1434754_at
	1434756_at
	1434790_a_at
	1434809_at
	1434833_at
	1434914_at
	1434919_at
	1435022_at
	1435115_at
	1435184_at
	1435195_at
	1435222_at
	1435342_at
	1435595_at
	1435977_at
	1436029_at
	1436075_at
	1436475_at
	1436569_at
	1436789_at
	1436838_x_at
	1436993_x_at
	1437173_at
	1437277_x_at
	1437284_at
	1437312_at
	1437347_at
	1437385_at
	1437458_x_at
	1437466_at
	1437467_at
	1437689_x_at
	1437936_at
	1438020_at
	1438030_at
	1438031_at
	1438702_at
	1438729_at
	1438802_at
	1438840_x_at
	1439066_at
	1439327_at
	1439915_at
	1440037_at
	1440053_at
	1440091_at
	1440431_at
	1440954_at
	1440975_at
	1441137_at
	1441437_at
	1441972_at
	1442552_at
	1442800_x_at
	1443260_at
	1443335_at
	1443561_at
	1443926_at
	1443939_at
	1443961_at
	1444104_at
	1444229_at
	1444232_at
	1444543_at
	1444646_at
	1445638_at
	1445689_at
	1445938_at
	1446167_at
	1446569_at
	1446720_at
	1447830_s_at
	1447861_x_at
	1448024_at
	1448326_a_at
	1448330_at
	1448395_at
	1448665_at
	1448754_at
	1448942_at
	1449135_at
	1449291_a_at
	1449350_at
	1449368_at
	1449397_at
	1449416_at
	1449425_at
	1449542_at
	1449544_a_at
	1449876_at
	1449939_s_at
	1450029_s_at
	1450344_a_at
	1450430_at
	1450533_a_at
	1450716_at
	1450883_a_at
	1451287_s_at
	1451418_a_at
	1451419_at
	1451991_at
	1452202_at
	1452326_at
	1453188_at
	1453286_at
	1454270_at
	1454280_at
	1454301_at
	1454727_at
	1454849_x_at
	1454881_s_at
	1454903_at
	1454906_at
	1454999_at
	1455037_at
	1455096_at
	1455201_x_at
	1455242_at
	1455262_at
	1455460_at
	1455516_at
	1455537_at
	1455695_at
	1455900_x_at
	1455907_x_at
	1456046_at
	1456168_at
	1456609_at
	1456768_a_at
	1456874_at
	1457012_at
	1457094_at
	1457358_at
	1457632_s_at
	1457682_at
	1458229_at
	1458341_x_at
	1458578_at
	1459183_at
	1459301_at
	1459423_at
	1459512_at
	1459546_s_at
	1459737_s_at
	1459911_at
	1460000_at
	1460011_at
	1460187_at
	1460285_at
	1460356_at
	1460379_at
	1460617_s_at
	1460632_at
	1460648_at

## Sheet: Cluster 2 - Down day 6
Cluster 2
1416039_x_at
1417022_at
1417780_at
1417781_at
1417837_at
1417963_at
1420360_at
1422678_at
1423323_at
1423760_at
1425615_a_at
1425837_a_at
1426600_at
1429564_at
1430623_s_at
1434025_at
1434376_at
1434606_at
1434666_at
1440542_at
1448601_s_at
1448710_at
1449070_x_at
1449164_at
1449559_at
1450173_at
1451660_a_at
1452203_at
1452834_at
1454822_x_at
1456424_s_at

## Sheet: Cluster 3 - Up day 11
	Cluster 3
	1415949_at
	1415999_at
	1416200_at
	1416203_at
	1416211_a_at
	1416286_at
	1416551_at
	1416688_at
	1416702_at
	1416710_at
	1416795_at
	1417023_a_at
	1417122_at
	1417529_at
	1417801_a_at
	1418095_at
	1418589_a_at
	1419247_at
	1419248_at
	1419276_at
	1419332_at
	1419606_a_at
	1420559_a_at
	1420858_at
	1420859_at
	1420955_at
	1421163_a_at
	1421425_a_at
	1422571_at
	1422586_at
	1422789_at
	1422866_at
	1423166_at
	1423297_at
	1423298_at
	1423895_a_at
	1424007_at
	1425092_at
	1425425_a_at
	1425694_at
	1426037_a_at
	1426204_a_at
	1426263_at
	1426301_at
	1426442_at
	1426604_at
	1426934_at
	1426992_at
	1427354_at
	1427481_a_at
	1428468_at
	1428749_at
	1429022_at
	1429175_at
	1429189_at
	1429379_at
	1429440_at
	1429459_at
	1429761_at
	1429946_at
	1429974_at
	1430286_s_at
	1431530_a_at
	1433509_s_at
	1433551_at
	1433801_at
	1433906_at
	1434028_at
	1434572_at
	1434914_at
	1434917_at
	1435264_at
	1435387_at
	1435459_at
	1435486_at
	1435558_at
	1435767_at
	1436309_at
	1436363_a_at
	1436365_at
	1436532_at
	1436569_at
	1436692_at
	1437062_s_at
	1437137_at
	1437261_at
	1437466_at
	1437482_at
	1437967_at
	1438042_at
	1438236_at
	1438658_a_at
	1438982_s_at
	1439006_x_at
	1439019_at
	1439959_at
	1440668_at
	1442076_at
	1442077_at
	1443823_s_at
	1443838_x_at
	1444302_at
	1445758_at
	1447250_a_at
	1447830_s_at
	1448201_at
	1448254_at
	1448260_at
	1448443_at
	1448600_s_at
	1448649_at
	1448754_at
	1448908_at
	1449871_at
	1449979_a_at
	1450069_a_at
	1450388_s_at
	1450606_at
	1450724_at
	1450754_at
	1450839_at
	1450910_at
	1451154_a_at
	1451263_a_at
	1451629_at
	1451715_at
	1452004_at
	1452114_s_at
	1452496_at
	1452872_at
	1453060_at
	1453148_at
	1454838_s_at
	1454926_at
	1455048_at
	1455164_at
	1455400_at
	1455512_at
	1455654_at
	1455907_x_at
	1456220_at
	1456735_x_at
	1456741_s_at
	1456874_at
	1457681_at
	1457896_at
	1458813_at
	1459909_at
	1460125_at
	1460232_s_at
	1460255_at
	1460617_s_at

## Sheet: Cluster 4 - Down day 11
	Cluster 4
	1416271_at
	1416658_at
	1416761_at
	1417109_at
	1417214_at
	1417262_at
	1417263_at
	1417525_at
	1417797_a_at
	1418153_at
	1418412_at
	1418488_s_at
	1418581_a_at
	1418678_at
	1418983_at
	1418984_at
	1419457_at
	1419514_at
	1420647_a_at
	1421362_a_at
	1422601_at
	1423691_x_at
	1424254_at
	1424938_at
	1426541_a_at
	1426621_a_at
	1427046_at
	1428853_at
	1428861_at
	1429678_at
	1433712_at
	1433907_at
	1434025_at
	1434559_at
	1435435_at
	1435989_x_at
	1436345_at
	1436717_x_at
	1436823_x_at
	1439498_at
	1439610_at
	1439798_at
	1443847_x_at
	1448169_at
	1448213_at
	1448227_at
	1448261_at
	1449152_at
	1449169_at
	1450044_at
	1450728_at
	1451021_a_at
	1451804_a_at
	1452060_a_at
	1452217_at
	1454681_at
	1454969_at
	1455280_at

## Sheet: Cluster 5 - Up both days 
Cluster 5
1416211_a_at
1419247_at
1419248_at
1419276_at
1423166_at
1426301_at
1426621_a_at
1429459_at
1434028_at
1434914_at
1436569_at
1437466_at
1447830_s_at
1448754_at
1455907_x_at
1456874_at
1460617_s_at
